# Supplementary material for: All-Solid-State Lithium-Ion Batteries with Oxide/Sulfide Composite Electrolytes
Source: Materials (Basel). 2021 Apr 16;14(8):1998. doi: 10.3390/ma14081998 (PMC8073507; doi:10.3390/ma14081998)
Supplement: Supplementary file 1 [file materials-14-01998-s001.zip]

Archive with 1 entries (1 files):
- materials-1166757-supplementary.pdf
